# Supplementary material for: Electrolyzed water for the microbiologic control in the pandemic dental setting: a systematic review
Source: BMC Oral Health. 2022 Dec 9;22:579. doi: 10.1186/s12903-022-02528-0 (PMC9733258; doi:10.1186/s12903-022-02528-0)
Supplement: Supplementary file 2 — Additional file 2: Supplementary Material 2. Excluded articles and their respective reasons for exclusion. [file 12903_2022_2528_MOESM2_ESM.xlsx]

## Sheet: Excluded articles
Supplementary Material 2. Excluded articles and their respective reasons for exclusion.
Excluded articles during the Title and Abstract revision.
Subject	Reference	Reason for exclusion
No dental setting criteria: Industrial use, fish, food, livestock, and wastewater treatment.	Quan Y., et al, 2010	Didn't meet the population nor the dental setting criteria (acidic electrolyzed water against Vibrio vulnificus and Vibrio parahaemolyticus/food industry)
	Zang YT., et al, 2019	Didn't meet the population nor the dental setting criteria (poultry industry)
	Nemati T., et al, 2019	Didn't meet the population nor the dental setting criteria (fish industry)
	Gao T., et al, 2019	Didn't meet the population nor the dental setting criteria (fish industry)
	Bing S., et al, 2019	Didn't meet the population nor the dental setting criteria (poultry industry)
	Hussain MS., et al, 2018	Didn't meet the population nor the dental setting criteria (food industry)
	Zhong Q., et al, 2017	Didn't meet the population nor the dental setting criteria (Waterborne viruses/enviromental )
	Ye Z., et al, 2017	Didn't meet the population nor the dental setting criteria (Food industry )
	Moorman E., et al, 2017	Didn't meet the population nor the dental setting criteria (Efficacy of Neutral Electrolyzed Water for Inactivation of Human Norovirus)
	Kawai K., et al, 2017	Didn't meet the population nor the dental setting criteria (veterinary medicine)
	Ieropoulos I., et al, 2017	Didn't meet the population nor the dental setting criteria (wastewater treatment)
	Zheng J., et al, 2017	Didn't meet the population nor the dental setting criteria (wastewater treatment)
	Ni l., et al, 2016	Didn't meet the population nor the dental setting criteria (decontamination of surfaces in animal transport vehicles)
	Keïta A., et al, 2016	Didn't meet the population nor the dental setting criteria (poultry industry)
	Ni L., et al, 2015	Didn't meet the population nor the dental setting criteria (on agriculture)
	Murray K., et al, 2015	Didn't meet the population nor the dental setting criteria (food industry)
	Tango CN., et al, 2015	Didn't meet the population nor the dental setting criteria (food industry/brown rice)
	Hao X., et al, 2014	Didn't meet the population nor the dental setting criteria (poultry industry/SAEW)
	Mokienko AV., 2014	Didn't meet with the types of study to be included (Disinfection of water/review)
	Haaken D., et al, 2014	Didn't meet the population nor the dental setting criteria (Disinfection of treated wastewater and prevention of biofouling by UV/electrolysis )
	Mansur AR., et al, 2014	Didn't meet the population nor the dental setting criteria (food industry)
	Issa-Zacharia A., et al, 2010	Didn't meet the population nor the dental setting criteria(food and agriculture industry)inactivation of E coli, Staphylococcus aureus and Salmonella using ECA)
	Hussain MS., et al, 2019	Didn't meet the population nor the dental setting criteria(slightly acidic electrolyzed water combined with benzalkonium on vegetative cells, spores/food industry)
	Tango CN., et al, 2019	Didn't meet the population nor the dental setting criteria (Application of electrolyzed water on environment sterilization) book chapter/food industry
	Hao, J., Wang, Q., 2019	Didn't meet the population nor the dental setting criteria(Application of electrolyzed water in fruits and vegetables industry)
	Cai L., et al, 2019	Didn't meet the population nor the dental setting criteria ( Lethal effect of meat-borne pseudomonas fluorescens to acidic electrolyzed water) Agriculture industry
	Rood l:, el atl, 2018	Didn't meet the population nor the dental setting criteria (using peroxyacetic acid and electrolysed water as antimicrobial agents) agriculture industry/barley grains
	Feliciano L., et al, 2010	Didn't meet the population nor the dental setting criteria(Efficacy of sanitized ice in reducing bacterial load on fish fillet and in the water collected from the melted ice)fish ind.
	Cao W., et al, 2009	Didn't meet the population nor the dental setting criteria (slightly acidic electrolyzed water for inactivation of Salmonella enteritidis and its contaminated shell eggs) poultry
	Handojo A., et al, 2009	Didn't meet the population nor the dental setting criteria (electrolyzed water and an acidic formulation compared with regularly used chemical sanitizers for tableware sanitization during mechanical and manual ware-washing protocols)
	Huang YR., et al, 2008	Didn't meet the population nor the dental setting criteria (Application of electrolyzed water in the food industry) review
	Deza M.A., et al, 2007	Didn't meet the population nor the dental setting criteria (l electrolyzed water to inactivate E coli, Listeria , Pseudomonas, aureus on plastic and wooden kitchen cutting boards)
	Huang, YT., et al, 2006	Didn't meet the population nor the dental setting criteria (Application of electrolyzed oxidizing water on the reduction of bacterial contamination for seafood)
	Régis G, Bidoia ED., et al, 2009	Didn't meet the population nor the dental setting criteria (Pilot plant of an electrolytic process in a rubber additive industry/ no antibacterial effect)
	Gusmao, ICCP., et al, 2010	Didn't meet the population nor the dental setting criteria (Studies on the electrochemical disinfection of water containing Escherichia coli using a Dimensionally Stable Anode)
	Han Q., et al, 2017	Didn't meet the population nor the dental setting criteria (Removal of foodborne pathogen biofilms by acidic electrolyzed water)
	Zang Y., et al, 2017	Didn't meet the population nor the dental setting criteria (livestock industry/acidic electrolyzed water spraying disinfection effect on livestock environment)
	Park EJ., et al, 2009	Didn't meet the population nor the dental setting criteria (acidic electrolyzed water for Escherichia coli, Salmonella typhimurium on green onions )
	Udompijitkul P., et al, 2007	Didn't meet the population nor the dental setting criteria (EOW against E.coli and Listeria monocytogenes on fresh strawberries/ food industry )
	Deza MA., et al, 2005	Didn't meet the population nor the dental setting criteria (Staphylococcus aureus on stainless steel and glass surfaces by neutral electrolysed water) food industry
	Aebah B., et al, 2006	Didn't meet the population nor the dental setting criteria (electrolyzed water on Listeria monocytogenes biofilms formed on stainless steel) plants..
	Deza MA., et al, 2003	Didn't meet the population nor the dental setting criteria (Salmonella enteritidis and Listeria monocytogenes on the surface of tomatoes by neutral electrolyzed water)
	Rivera-García A., et al, 2019	Didn't meet the population nor the dental setting criteriaa (poultry industry/neutral electrolyzed water as a disinfectant of eggshells )
	Qi J., et al, 2018	Didn't meet the population nor the dental setting criteria(Aeromonas salmonicida isolates: Attachment ability and sensitivity to four disinfectants( ECA)
	Zheng, W., Ni, L., et al, 2016	Didn't meet the population nor the dental setting criteria (Electrolyzed water and its application in animal houses)Farm industry
	Brychcy, E., et al, 2015	Didn't meet the population nor the dental setting criteria (Impact of low-concentrated acidic electrolysed water on the decontamination of meat microbiota)
	Ye Z., et al, 2014	Didn't meet the population nor the dental setting criteria (Disinfection effect and kinetics of slightly acidic electrolyzed water for white shrimp/fish industry or agriculture)
	Li, J., et al, 2014	Didn't meet the population nor the dental setting criteria (Changes in physicochemical properties and bactericidal efficiency of acidic electrolyzed water ice and available chlorine decay kinetics during storage on listeria y vibrio)
	He, J., et al, 2013	Didn't meet the population nor the dental setting criteria (Decay kinetics model of available chlorine in slightly acidic electrolyzed water in storage/E.coli)
	Xie J., et al, 2012	Didn't meet the population nor the dental setting criteria (acidic electrolyzed water against Vibrio parahaemolyticus on shrimp) food and fish industry
	Soli KW., et al, 2011	Didn't meet the population nor the dental setting criteria (Combined Decontamination Method for Fresh Produce Using SAHW)cucumeber melon Agriculture ind.
	Nisola GM., et al, 2011	Didn't meet the population nor the dental setting criteria (Disinfection of stored acidic and neutral electrolyzed waters generated from brine solution) Ecoli, salmone
	Issa-Zacharia A., et al, 2010	Didn't meet the population nor the dental setting criteria (Sanitization of slightly acidic electrolyzed water against pure cultures of Escherichia coli and Staphylococcus aureus) food
	Hsu SY., et al, 2004	Didn't meet the main outcome criteria (Effects of storage conditions on chemical and physical properties of electrolyzed oxidizing water)
	Stevenson SML., et al, 2004	Didn't meet the population nor the dental setting criteria (Effects of water source, storage, and bacterial and fecal loads on the efficacy of electrolyzed oxidizing water of ecoli)
	Koseki S., et al, 2002	Didn't meet the population nor the dental setting criteria (Decontaminative effect of frozen acidic electrolyzed water on lettuce)
	Koseki S., et al, 2001	Didn't meet the population nor the dental setting criteria(Decontamination of lettuce using acidic electrolyzed water)
	Satoh H., et al, 2019	Didn't meet the population nor the dental setting criteria (Efficacy of electrolyzed water for kitchen disinfection)
	Ohno H., et al, 2000	Didn't meet the population nor the dental setting criteria (Mediastinal irrigation with superoxidized water after open-heart surgeryn)
	Rogers JV., et al, 2006	Didn't meet the population nor the dental setting criteria (A preliminary assessment of Bacillus anthracis spore inactivation using an electrochemically activated solution)
In medical environment.	Scoffield J., et al, 2019	Didn't meet the intervention nor the dental setting criteria (nitrite)Medicine
	Torrey J., et al, 2019	Didn't meet the intervention nor population criteria (ozone, free chlorine, UV light and heat effects on Echovirus )
	Willy C., et al, 2016	Didn't meet the population nor the dental setting criteria (limb: anti-infectious strategies/polyhexanide, octenidine or superoxidized water/review)
	Yamamoto TM., et al, 2012	Didn't meet the population nor the dental setting criteria (strongly acidic electrolyzed product of sodium chloride solution against Mycobacteria)
	Ge L., et al, 2012	Didn't meet the population nor the dental setting criteria (sterilization of pigskin used as wound dressings by neutral electrolyzed water)
	Park SK, Park SK., et al, 2002	Didn't meet the population nor the dental setting criteria (Electrolyzed-reduced water increases resistance to oxidative stress, fertility, and lifespan via insulin/IGF-1-like signal in C. elegans)
	Fritz SA., et al, 2011	Didn't meet the population nor the dental setting criteria (Staphylococcus aureus carriage in patients with soft-tissue infections: a randomized trial)
	Peters EJ., et al. 2012	Didn't meet the population and the dental setting criteria, nor types of study to be included (A systematic review in the management of infection in the diabetic)
	Landsman A., et al, 2012	Didn't meet the population nor the dental setting criteria (Microcyn Rx wound care versus oral levofloxacin versus combined therapy for mild diabetic foot infections)
	Piaggesi A., et al, 2010	Didn't meet the population nor the dental setting criteria (safety of a new super-oxidized solution for the management of lesions of the diabetic foot)
	Kubota A., et al, 2009	Didn't meet the population nor the dental setting criteria (electrolyzed strong acid water on peritoneal irrigation of experimental perforated peritonitis)
	Chittoria RK., et al, 2007	Didn't meet the population nor the dental setting criteria (The role of super oxidized solution in the management of diabetic foot ulcer)
	Lee JH., et al, 2004	Didn't meet the population nor the dental setting criteria (electrolyzed acid water in endoscopes)
	Vorobjeva., et al, 2004	Didn't meet the population nor the dental setting criteria (The bactericidal effects of electrolyzed oxidizing water on bacterial strains involved in hospital infections)
	Nakajima N., et al, 2004	Didn't meet the population nor the dental setting criteria (Evaluation of disinfective potential of reactivated free chlorine in pooled tap water by electrolysis)
	Gao Z., et al, 2001	Didn't meet the population nor the dental setting criteria (Observation on the effect of disinfection to HBsAg by electrolyzed oxidizing water)gastroscope disinfection
	Nakae H, Inaba H., 2000	Didn't meet the population nor the dental setting criteria (Effectiveness of electrolyzed oxidized water irrigation in a burn-wound infection model)
	Tagawa M., et al, 2000	Didn't meet the population nor the dental setting criteria (Inactivation of a hepadnavirus by electrolysed acid water)
	Ayliffe G., et al, 2000	Didn't meet the population nor the dental setting criteria (Decontamination of minimally invasive surgical endoscopes and accessories)
	Shimmura S., et al, 2000	Didn't meet the population nor the dental setting criteria (Acidic electrolysed water in the disinfection of the ocular surface)
	Miyamoto M., et al, 1999	Didn't meet the population nor the dental setting criteria (Effectiveness of acidic oxidative potential water in preventing bacterial infection in islet transplantation)
	BSG E., 1998	Didn't meet the population nor the dental setting criteria (Cleaning and disinfection of equipment for gastrointestinal endoscopy)
	Nakamura, K., Muraoka, O., 2017	Didn't meet the population nor the dental setting criteria (Effect of electrolyzed water produced using carbon electrodes on HeLa cell proliferation)
	Jiang RS., et al, 2014	Didn't meet the population nor the dental setting criteria (Electrolyzed acid water nasal irrigation after functional endoscopic sinus surgery)
	Morita C., et al, 2011	Didn't meet the population nor the dental setting criteria (Biological toxicity of acid electrolyzed functional water: Effect of oral administration on mouse digestive tract)
	Jian RS., et al, 2010	Didn't meet the population nor the dental setting criteria (Antibacterial effect of electrolysed acid water on the nasal discharge from patients with chronic rhinosinusitis)
	Urata M., et al, 2003	Didn't meet the population nor the dental setting criteria (Comparison of the microbicidal activities of superoxidised and ozonated water in the disinfection of endoscopes)
	Kira H., et al, 2022	Didn't meet the population nor the dental setting criteria (Bactericidal activity of electrolyzed acid water fromsodium chloride at low/hig concentration)myco, bacillus sub)
	Sakurai Y., et al, 2002	Didn't meet the population nor the dental setting criteria (Strongly acidic electrolyzed water: Valuable disinfectant of endoscopes)
	Djalil AD., et al, 2019	Didn't meet the population nor the dental setting criteria (Antibacterial, In Vitro Of Electrolyzed Oxidizing/Reducing WaterPropionibacterium acnes and Staphylococcus epidermidis)
	Nakano T., et al, 2015	Didn't meet the population nor the dental setting criteria (Disinfection of electrolyzed strongly acidic water against Mycobacteria: conditions of disinfection and recovery of disinfection potential by reelectrolysis)
Did not meet any inclusion criteria.	Wei C., et al, 2018	Didn't meet any inclusion criteria ( rapamycin effect on Corneal Allograft Rejection )
	Qing LS., et al, 2018	Didn't meet any inclusion criteria ( toxicity assesment of astragalosidic acid )
	Li X., et al, 2018	Didn't meet any inclusion criteria ( materials for wound dressing applications )
	Deng CH., et al, 2017	Didn't meet any inclusion criteria (Graphene sponge nanaparticled for inactivation of Escherichia coli ) water desinfection
	Das S., et al 2017	Didn't meet any inclusion criteria ( Solar-Photocatalysis using Fe-doped ZnO Nanoparticles)
	Martin NL., et al, 2015	Didn't meet any inclusion criteria (Antibacterial Properties and Mechanism of Activity of a Novel Silver-Stabilized Hydrogen Peroxide)
	Deng CH., et al, 2016	Didn't meet any inclusion criteria (melamine sponge decorated with silver nanoparticles-modified graphene for water disinfection)
	Weishaupt R., et al, 2018	Didn't meet any inclusion criteria ( Nanofibrillated Cellulose-Nisin )
	Meir M., et al, 2017	Didn't meet any inclusion criteria (Functional Silver-Silicone-Nanofilament-Composite Material for Water Disinfection)
	Ma S., et al, 2015	Didn't meet any inclusion criteriaa (Highly Efficient Antibacterial and Pb(II) Removal Effects of Ag-CoFe2O4-GO Nanocomposite/ water treatment)
	Zhao XL., et al, 2015	Didn't meet any inclusion criteria (fish industry/L-proline effect)
	Barstow CK., et al, 2014	Didn't meet any inclusion criteria (ultraviolet disinfection for safe water in urban developing communities/ultraviolet POU system)
	Liu C., et al, 2014	Didn't meet any inclusion criteria(Static electricity powered copper oxide nanowire microbicidal electroporation for water disinfection)
	El-Sherbiny M., et al, 2018	Didn't meet any inclusion criteria (hepatoprotective effect of Vitamin D)
	Yen CC., et al, 2018	Didn't meet any inclusion criteria (oral bioavailability and anti-inflammatory activity of andrographolide)
	Dinn J., et al, 2013	Didn't meet any inclusion criteria (Use of natural products as green reducing agents to fabricate highly effective nanodisinfectants/water-borne microbes)
	Marie B., et al, 2012	Didn't meet any inclusion criteria (fish industry) not ECA
	Chen YL., et al, 2012	Didn't meet any inclusion criteria (The use of nanoscale visible light-responsive photocatalyst TiO2-Pt for the elimination of soil-borne pathogens)
	Ram AS., et al, 2011	Didn't meet any inclusion criteria(High lytic infection rates but low abundances of prokaryote viruses in a humic lake/enviromental)
	Viira RGL., et al, 2018	Didn't meet any inclusion criteria (antibacterial activity of Copaifera spp. oleoresins, sodium hypochlorite, and peracetic acid in hemodialysis unit)
	Meireles A., et al, 2017	Didn't meet any inclusion criteria (Comparative stability and efficacy of selected chlorine-based biocides against Escherichia coli in planktonic and biofilm)
	Xiao HW., et al, 2018	Didn't meet any inclusion criteria (Hydrogen-water ameliorates radiation-induced gastrointestinal toxicity)
	Norman G., et al, 2017	Didn't meet any inclusion criteria (Intracavity lavage and wound irrigation for prevention of surgical site infection) review
	Cheng Y., et al, 2019	Didn't meet any inclusion criteria (photocatalytic on E.coli)
	Ríos R., et al, 2017	Didn't meet any inclusion criteria (ethnopharmacology)
	Steele DW., et al, 2017	Didn't meet any inclusion criteria (Prevention and Treatment of Tympanostomy Tube Otorrhea: A Meta-analysis)
	He C., et al, 2016	Didn't meet any inclusion criteria (Graphene oxide linked sulfonate-based polyanionic nanogels to water purification from clinical hemodialysis )
	Ishiyama K., et al, 2016	Didn't meet any inlcusion criteria (photo-irradiation in combination with acid/alkaline electrolyzed water against Experimental Biofilm)
	Burchard T., et al, 2019	Didn't meet any inclsuion criteria (photodynamic therapy)
	Fabbri S., et al, 2016	Didn't meet any inclsuion criteria (chlorhexidine or cetylpyridinium chloride in S.m biofilm)
	Shay JW., et al 2016	Didn't meet any inclusion criteria (abstract titles/unrelated topics)
	Fang Y., et al 2016	Didn't meet any inclusion criteria (photodynamic therapy on methicillin-resistant Staphylococcus aureus )
	Dong S., et al, 2018	Didn't meet any inclusion criteria (ozonation vs. chlorination s on cytotoxicity of agricultural wastewaters)
	Marjanovic M., et al, 2018	Didn't meet any inclusion criteria ( micropollutant degradation in water/water research
	Kho MC., et al, 2016	Didn't meet any inclusion criteria (Red Ginseng Potentiates Improvement of Metabolic Dysfunction)
	Wandji BA., et al, 2016	Didn't meet any inclusion criteria (antinociceptive effects of the aqueous and methanol extracts from the leaves of Pittosporum mannii)
	Thakur P., et al, 2016	Didn't meet any inclusion criteria( aquo-ethanolic extract of leaves of Camellia sinensis against Carbapenem Resistant Escherichia coli in peritonitis)
	Cui FR., et al, 2016	Didn't meet any inclusion criteria (Isolating Influenza RNA from Clinical Samples Using Microfluidic Oil-Water Interfaces)
	Ng TW., et al, 2016	Didn't meet any inclusion criteria (photocatalytic inactivation of Escherichia coli)
	Ma L., et al, 2015	Didn't meet any inclusion criteria(Substrate-Independent Robust and Heparin-Mimetic Hydrogel Thin Film Coating via )
	Yanachkova M., et al, 2015	Didn't meet any inclusion criteria (Prodrugs of herpes simplex thymidine kinase inhibitors)
	Ware KM., et al, 2015	Didn't meet any inclusion criteria(Brodifacoum induces early hemoglobinuria and late hematuria in rats: novel rapid biomarkers of poisoning)
	Wang G., et al, 2015	Didn't meet any inclusion criteria(Hydrated silica exterior produced by biomimetic silicification confers viral vaccine heat-resistance)
	Cosco D., et al,, 2015	Didn't meet any inclusion criteria(Aqueous-core PEG-coated PLA nanocapsules for an efficient entrapment of water soluble anticancer drugs)
	Ansari MA., et al, 2015	Didn't meet any inclusion criteria (Green synthesis of Al2O3 nanoparticles on Pseudomonas aeruginosa)
	Song Z, et al, 2015	Didn't meet any inclusion criteria(Virus capture and destruction by label-free graphene oxide for detection and disinfection applications)
	Shen BD., et al, 2013	Didn't meet any inclusion criteria (Development and characterization of an orodispersible film containing drug nanoparticles.)
	Liu Y., et al, 2014	Didn't meet any inclusion criteria (Preparation and characterization of a novel tobramycin-containing antibacterial collagen film for corneal tissue engineering)
	Mazo DF., et al, 2013	Didn't meet any inclusion criteria (S-nitroso-N-acetylcysteine attenuates liver fibrosis in experimental nonalcoholic steatohepatitis)
	Vo HT., et al, 2013	Didn't meet any inclusion criteria (Comparison of disinfection effect of pressurized gases of CO2, N2O, and N2 on E. coli)
	Nakano T., et al, 2013	Didn't meet any inclusion criteria (Application of electrolysis to inactivation of antibacterials in clinical use) not ECA
	Dahlke WO., et al, 2012	Didn't meet any inclusion criteria (Evaluation of the spatter-reduction effectiveness of two dry-field isolation techniques) not ECA
	Zhou L., et al, 2011	Didn't meet any inclusion criteria (Graphene oxide noncovalent photosensitizer and its anticancer activity in vitro)
	Tai HY., et al, 2012	Didn't meet any inclusion criteria (Asymmetric composite membranes from chitosan and tricalcium phosphate useful for guided bone regeneration)
	Bitoun JP., et al, 2011	Didn't meet any inclusion criteria (Transcriptional repressor Rex is involved in regulation of oxidative stress response and biofilm formation by S.m)
	Cheng X., et al, 2011	Didn't meet any inclusion criteria (Inactivation of Escherichia coli and bacteriophage T4 by high levels of dissolved CO2)
	Shu T., et al, 2010	Didn't meet any inclusion criteria (The treatment effect of the atopic dermatitis by electrolytic-reduction ion water lotion)
	Shin HS., et al, 2010	Didn't meet any inclusion criteria (Hypocholesterolemic effect of sonication-killed Bifidobacterium longum isolated from healthy adult Koreans in rats)
	Al-Mulla A., et al, 2010	Didn't meet any inclusion criteria (Combination of high-fluoride toothpaste and no post-brushing water rinsing on enamel demineralization using..Not ECA)
	Kao TK., et al, 2010	Didn't meet any inclusion criteria (Graptopetalum paraguayense E. Walther leaf extracts protect against brain injury in rats.)
	Huttunen K., et al, 2010	Didn't meet any inclusion criteria (ozonization on furniture dust/enviromental)
	Qiang Z., et al, 2006	Didn't meet any inclusion criteria (Treatment of antibiotics and antibiotic resistant bacteria in swine wastewater with free chlorine/enviromental)
	Tempoleton MR., et al, 2006	Didn't meet any inclusion criteria (Impact of iron particles in groundwater on the UV inactivation of bacteriophages MS2 and )
	Macauley JJ., et al, 2006	Didn't meet any inclusion criteria (Disinfection of swine wastewater using chlorine, ultraviolet light and ozone)water research
	Na DH., et al, 2005	Didn't meet any inclusion criteria (Chewing gum of antimicrobial decapeptide (KSL) as a sustained antiplaque agent: preformulation study)
	Bofill-Mas S., et al, 2005	Didn't meet any inclusion criteria (Effects on health of water and food contamination by emergent human viruses)review
	Gbureck., et al, 2004	Didn't meet any inclusion criteria (Nanocrystalline tetracalcium phosphate cement)
	Kitis M., 2004	Didn't meet any inclusion criteria (Disinfection of wastewater with peracetic acid: a review)
	Ishikawa I., et al, 2003	Didn't meet any inclusion criteria (Er:YAG laser periodontal therapy)
	Mohamadin AM., et al, 2003	Didn't meet any inclusion criteria (In vitro activation of dibromoacetonitrile to cyanide: role of xanthine oxidase)
	Tuttlebee CM., et al, 2002	Didn't meet any inclusion criteria (marked reduction of bacterial contamination of output water using two peroxide-based disinfectants)
	Nontprasert A., et al, 2000	Didn't meet any inclusion criteria (Studies of the neurotoxicity of oral artemisinin derivatives in mice)
	Mattos-Graner RO., et al, 2000	Didn't meet any inclusion criteria(Water-insoluble glucan synthesis by mutans streptococcal strains)
	Contoreggi C., et al, 200	Didn't meet any inclusion criteria (Effects of varying concentrations of bleach on in vitro HIV-1 replication and the relevance to injection drug use)
	D'Argenio G., et al, 1999	Didn't meet any inclusion criteria (Short-chain fatty acid in the human colon)
	Grinwis GC., et al, 2000	Didn't meet any inclusion criteria (Toxicology of environmental chemicals in the flounder (Platichthys flesus) with emphasis on the immune system)
	[No authors listed]	Didn't meet any inclusion criteria (A heat-stable oral polio vaccine -- waiting for a decision. CVI goal: vaccines that withstand heat)
	Flynn N., et al, 1994	Didn't meet any inclusion criteria (In vitro activity of readily available household materials against HIV-1: is bleach enough?) not eca
	Tabaru H., et al,	Didn't meet any inclusion criteria (veterinary medicine / not eca)
	Thraenhart O, Kuwert E., 1975	Didn't meet any inclusion criteria (action of chlorine and ozone on polioviruses in the reprocessing of drinking water in Essen)
	Diogo P., et al, 2019	Didn't meet any inclusion criteria (An insight into advanced approaches for photosensitizer optimization in endodontics—a critical review)
	Montesinos-Peña NE., et al, 2019	Didn't meet any inclusion criteria (Evaluation of an antiseptic gel of intravaginal application for multitreated patients for infectious cervicovaginitis)
	Hennessy RS., et al, 2017	Didn't meet any inclusion criteria (Supercritical Carbon Dioxide–Based Sterilization of Decellularized Heart Valves)
	Shirato M., et al, 2019	Didn't meet any inclsuion criteria (hydrogen peroxide photolysis)
	Elreash A., et al, 2019	Didn't meet any inclusion criteria (calcium silicate cements versus new bioactive resin composite)
	Sato Y., et al, 2019	Didn't meet any inclusion criteria (bioshell Calcium Oxide )
	Bhagat HA., et al, 2018	Didn't meet any inclusion criteria ( N-substituted phenylbenzamides effect on obesity in mice)
	Tyagi P., et al, 2019	Didn't meet any inclusion criteria(Chitosan-Cellulose Nanocrystal Composite)
Incomplete or unavailable studies.	UMIN000003484, 2019	Incomplete study (This is the main ID of a clinical trial registered on the platform of the WHO. it has no author)
	NCT04328753, 2020	Incomplete study (This is the main ID of a clinical trial registered on the platform of the NIH. it has no author)
	UMIN000032052, 2019	Incomplete study (This is the main ID of a clinical trial registered on the platform of the WHO. it has no author)
	UMIN000023395, 2019	Incomplete study (This is the main ID of a clinical trial registered on the platform of the WHO. it has no author)
	Kishii M; et al, 2000	the article wasn´t available and the author couldn´t be contact. No abstract.
	Abe S; et al, 1994	the article wasn´t available and the author couldn´t be contact No abstract, no contact
Other main outcome.	Niewierowski RS., et al, 2015	Didn't meet the main outcome criteria (to evaluate the tissue dissolution ability of different irrigating solutions/no antibacterial effect)
	Ghisi AC., et al, 2014	Didn't meet the main outcome criteria (Effect of Super-Oxidized Water, Sodium Hypochlorite and EDTA on Dentin Microhardness)
	Rahardjo MB., et al, 2018	Didn't meet the population criteria nor main outcome (Effect of electrolyzed reduced water on malondialdehyde levels and neutrophil cells in aggressive periodontitis)
	Putranto AF., et al, 2019	Didn't meet the population criteria (Number of osteoclasts, receptor activator of nuclear factor kappa-b ligand and osteoprotegerin expression in electrolyzed reduced water-treated orthodontic tooth movement in Wistar rats)
	Aoki H., et al, 2018	Didn't meet the main outcome criteria (Effects of hypochlorous-acid electrolyzed water on dental alloys.Color differences, surface glosses of metal, and weight changes)
	Kashiwabara T; et a, 2010	Didn't meet the main outcome criteria (A new method to prevent the corrosion of dental metals, during disinfection using functional water: sacrificial protection)
	Jo H., et al, 2019	Didn't meet the intervention criteria(others desinfectants)
	Gojoubori T., et al, 2014	Didn't meet the population criteria ( induction of human β-defensin 2 by stimulating an electrolyticaly-generated acid functional water)
	Masetti P., et al, 2018	Didn't meet the intervention criteria nor main outcome (cytotoxic potential of dental materials)
	Howlin RP., et al, 2015	Didn't meet the intenvention criteria (Removal of Dental Biofilms with an Ultrasonically Activated Water Stream)
	Mokudai T., et al, 2012	Didn't meet the main outcome criteria (Presence of hydrogen peroxide in acid electrolyzed water)
	Hayakumo S., et al, 2013	Didn't meet the intenvention criteria (Ozone nano-bubble water in peridontics)
	Ring KC., et al, 2008	Didn't meet the main outcome nor population criteria (The comparison of the effect of endodontic irrigation on cell adherence to root canal dentin )
	Hata G., et al, 1996	Didn't meet the main outcome criteria (Removal of smear layer in the root canal using oxidative potential water)
	Alzain S., 2020	Didn't meet the main outcome nor population criteria (Effect of chemical, microwave irradiation, steam autoclave, ultraviolet light radiation, ozone and electrolyzed oxidizing water disinfection on properties of impression material)
	Chen KK., et al, 2019	Didn't meet the main outcome criteria (Influence of the acidity of electrolyzed water on the microhardness of inner layer dentin)
	Motozawa K., et al, 2018	Didn't meet the main outcome nor population criteria (Functional comparison of high and low molecular weight basic fibroblast growth factors/ Functional water)
	Alici, O., Hubbezoglu, I., 2018	Didn't meet the main outcome criteria (The efficacy of four cavity disinfectant solutions(ECA) and laser on the micro-shear bond strength of dentin adhesives)
	Chen KK., et al, 2016	Didn't meet the main outcome nor population criteria (electrolyzed water on dentin surface roughness, decalcification and microhardness)
	Katsuda Y., et al, 2015	Didn't meet the main outcome criteria (Cytoprotective effects of grape seed extract on human gingival fibroblasts in relation to its antioxidant potential) ECA
	Mokudai T., et al, 2015	Didn't meet the main outcome criteria (Involvement of reactive oxygen species in the cytotoxic effect of acid-electrolyzed water)
	Beltrán-Partida E., et al, 2015	Didn't meet the population nor the dental setting criteria(The Promotion of Antibacterial Effects of Ti6Al4V Alloy Modified with TiO2 Nanotubes Using a Superoxidized Solution)
	Rossi-Fedele G., et al, 2011	Didn't meet the main outcome criteria (Some factors influencing the stability of Sterilox/ no antibacterial effects)
	Qing, Y., et al, 2006	Didn't meet the main outcome criteria (Cleaning Efficacy and Dentin Micro-Hardness After Root Canal Irrigation With a Electrolytic Water) no antibact effect
	Hiraguchi H., et al, 2003	Didn't meet the main outcome criteria (Effect of rinsing alginate impressions using acidic electrolyzed water on dimensional change and deformation of stone models)
	Dong H., et al, 2003	Didn't meet the main outcome criteria (Corrosion behavior of dental alloys in various types of electrolyzed water)
	Hata G., et al, 2001	Didn't meet the main outcome criteria (Effectiveness of oxidative potential water as a root canal irrigant)on its ability to remove the smear layer and/or debris from instrumented root canal
Did not meet with the types of study to be included.	Good M., et al, 2012	Didn't meet with the types of study to be included (Endodontic 'solutions': a literature review)
	Eryilmaz M., Palabiyik I.M., et al, 2013	Didn't meet with the types of study to be included (Hypochlorous acid - Analytical methods and antimicrobial activity) review
	Vatansever F., et al, 2013	Didn't meet with the types of study to be included nor the main outcome criteria (Antimicrobial strategies centered around reactive oxygen species - bactericidal antibiotics)review
	Gnatko EN., et al, 2012	Didn't meet with the types of study to be included (Emergence of the Science and Technology of Electroactivated Aqueous Solutions) review
Excluded articles during the Full Text revision.
Subject	Author	Reasons for exclusion
Other main outcome.	Lopez et al, 2015	Evaluate inflammatory response but no antimicrobial activity
Did not meet with the types of study to be included.	García et al 2004	This a case report
	Thorn et al, 2011	Literature review
Incomplete or unavailable studies.	Ito K., et al, 1994	The article wasn´t available and the author couldn´t be contacted
	Shiba A 2000	The article wasn´t available and the author couldn´t be contacted
	Okuda R., et al, 1994	The article wasn´t available and the author couldn´t be contacted
	Abe S., et al, 1994	The article wasn´t available and the author couldn´t be contacted
	Kosono et al, 1999 (translated from Japanese)	The article wasn´t available and the author couldn´t be contacted
	UMIN000020863, 2019	This is the main ID of a clinical trial registered on the platform of the WHO. it has no author
