# Supplementary material for: Electrolyzed water for the microbiologic control in the pandemic dental setting: a systematic review
Source: BMC Oral Health. 2022 Dec 9;22:579. doi: 10.1186/s12903-022-02528-0 (PMC9733258; doi:10.1186/s12903-022-02528-0)
Supplement: Supplementary file 3 — Additional file 3: Supplementary Material 3. Risk of Bias assessment using the NPQIP tool. [file 12903_2022_2528_MOESM3_ESM.zip]

Archive with 2 entries (2 files):
- Table 6A R1.xlsx
- Table 6B R1.xlsx
