# Supplementary material for: Electrolyzed water for the microbiologic control in the pandemic dental setting: a systematic review
Source: BMC Oral Health. 2022 Dec 9;22:579. doi: 10.1186/s12903-022-02528-0 (PMC9733258; doi:10.1186/s12903-022-02528-0)
Supplement: Supplementary file 3 — Additional file 3: Supplementary Material 3. Risk of Bias assessment using the NPQIP tool. [file 12903_2022_2528_MOESM3_ESM.zip › Table 6A R1.xlsx]

## Sheet: Table 6
Table 6A Risk of Bias assessment using the NPQIP tool.
Assessment	Queries	Studies
		1	2	3	4	5	6	7	8	9	10	11	12	13	14	15	16	17	18	19	20	21	22	23	24	25	26	27	28	29	30
Figures and statistical representation of data	1. The legend or the main text report the exact sample size (n) for each experimental group/condition, given as a number, not a range?	yes	yes	yes	yes	yes	yes	yes	yes	yes	yes	yes	no	yes	yes	yes	yes	yes	yes	yes	yes	yes	yes	yes	yes	yes	yes	yes	yes	yes	yes
	2. A description of the sample collection allowing the reader to understand whether the samples represent technical or biological replicates (including how many animals, litters, cultures, etc.)?	yes	yes	yes	yes	yes	yes	yes	yes	yes	yes	yes	yes	yes	yes	yes	yes	yes	yes	yes	yes	yes	yes	yes	yes	yes	yes	yes	yes	yes	yes
	3. A statement of how many times the experiment shown was replicated in the laboratory?	no	yes	no	yes	no	yes	no	yes	yes	no	no	no	yes	yes	yes	yes	no	yes	yes	no	no	no	yes	yes	yes	yes	no	no	no	yes
	4. If not a very common test, is the test described in the methods section?	yes	yes	NA	yes	NA	NA	yes	yes	yes	NA	NA	NA	NA	yes	yes	NA	NA	NA	NA	yes	NA	NA	yes	NA	yes	no	NA	NA	yes	yes
	5. If the statistical test used is a t or z test, was this reported as one sided, two sided?	no	NA	no	no	no	yes	NA	NA	no	NA	no	no	no	no	no	no	NA	no	no	NA	NA	no	no	no	no	no	no	no	no	NA
	6. Are there adjustments for multiple comparisons where this is appropriate?	yes	yes	yes	yes	yes	yes	yes	yes	yes	NA	no	no	no	yes	no	no	no	no	yes	yes	NA	no	yes	yes	yes	no	no	no	yes	yes
	7. Are the statistical test results (e.g., p-values, F-statistic) presented?	yes	yes	yes	yes	yes	yes	yes	yes	yes	NA	yes	no	no	yes	yes	yes	yes	no	yes	yes	NA	no	no	yes	yes	no	no	no	yes	yes
	8. Are the summary estimates defined as a median or average?	no	yes	yes	yes	yes	yes	yes	yes	yes	NA	yes	yes	yes	yes	no	no	no	no	yes	no	yes	no	no	no	no	no	no	no	yes	yes
	9. Are the error bars defined as standard deviation (s.d.), standard error of the mean (s.e.m.), or confidence intervals (c.i.)?	no	yes	no	yes	no	yes	no	no	no	NA	no	no	yes	no	no	no	no	no	no	yes	no	no	yes	no	no	no	no	no	yes	yes
	10. Do the authors show that their data meet the assumptions of the tests (e.g., normal distribution)?	no	yes	no	no	yes	yes	no	yes	no	NA	yes	no	no	yes	no	no	no	no	no	yes	no	no	no	no	no	no	no	no	no	no
	11. Is there an estimate of variation within each group of data?	no	no	no	no	yes	yes	no	yes	no	NA	yes	no	no	yes	no	no	no	no	no	yes	no	no	no	no	no	no	no	no	no	yes
	12. Is the variance similar (difference less than two-fold) between the groups that are being statistically compared?	no	yes	no	no	yes	yes	yes	yes	yes	NA	yes	no	no	yes	no	no	no	no	no	yes	no	no	no	no	no	no	no	no	yes	yes
Sample size	13. Does the manuscript describe how the sample size was chosen to ensure adequate power to detect a pre-specified effect size?	no	no	no	no	no	no	no	no	no	NA	no	no	no	no	no	no	no	no	NA	no	NA	no	no	no	no	no	no	no	no	no
	14. Does the manuscript include a statement about sample size estimate even if no statistical methods were used?	no	no	no	no	no	no	no	no	no	NA	yes	no	no	no	no	no	no	no	NA	no	NA	no	no	no	no	no	no	no	no	no
Exclusions	15. Does the manuscript describe if samples or animals were excluded from the analysis?	no	no	no	no	no	no	no	no	no	no	no	no	no	no	no	no	no	no	no	no	no	no	yes	no	no	no	yes	no	yes	no
	16. Are exclusion criteria defined?	no	no	no	no	no	yes	yes	no	no	no	yes	no	no	no	no	no	no	no	no	no	no	no	no	no	no	no	no	no	no	no
	17. Is it clear that the criteria were pre-established?	no	no	no	no	no	yes	yes	no	no	no	yes	no	no	no	no	no	no	no	no	no	no	no	yes	no	no	no	no	no	no	no
Randomization	18. Does the manuscript describe which method of randomization was used to determine how samples/animals were allocated to experimental groups?	no	no	no	no	no	no	no	no	no	no	yes	no	no	no	no	no	no	no	no	yes	yes	no	no	no	no	no	no	no	no	no
	19. Does the manuscript include a statement about randomization even if no randomization was used?	no	no	no	no	no	no	no	no	no	no	yes	no	no	no	no	no	no	no	no	yes	no	no	yes	no	no	no	no	no	yes	no
Blinding	20. Does the manuscript describe whether the investigator(s) was/were blinded to the group allocation during the experiment and/or when assessing the outcome?	no	no	no	no	no	yes	no	no	no	no	no	no	no	no	no	no	no	no	no	no	no	no	no	no	no	no	no	no	no	no
	21. Does the manuscript include a statement about blinding even if no blinding was done?	no	no	no	yes	no	yes	no	no	no	no	yes	no	no	no	no	no	no	no	no	no	no	no	no	no	no	no	no	no	no	no
Reagents (in vitro)	22. Has every antibody used in this manuscript been profiled for use in the system under study by either citation, catalog number, clone number or validation profile?	no	yes	yes	yes	yes	yes	yes	yes	yes	no	no	yes	yes	yes	yes	yes	yes	yes	no	no	no	no	yes	yes	yes	yes	yes	yes	yes	yes
	23. Was the source of cell lines provided?	no	yes	yes	yes	yes	no	no	no	no	yes	no	yes	yes	no	no	no	yes	yes	yes	no	no	no	yes	no	yes	yes	yes	yes	yes	yes
	24. Do the authors report whether the lines used have been authenticated recently (e.g., by STR profiling: within 1 year of use)?	no	no	no	no	no	no	no	no	no	no	no	no	no	no	no	no	no	no	no	no	no	no	no	no	no	no	no	no	no	no
	25. Do the authors report whether the lines used have been tested for mycoplasma contamination recently (within 6 months of use)?	no	no	no	no	no	no	no	no	no	no	no	no	no	no	no	no	no	no	no	no	no	no	no	no	no	no	no	no	no	no
Human Studies	26. Does the manuscript identify the committee(s) approving the study protocol?	yes	NA	NA	NA	NA	yes	yes	NA	NA	NA	yes	NA	NA	NA	NA	NA	NA	NA	yes	NA	NA	NA	NA	NA	NA	NA	NA	NA	NA	NA
	27. Does the manuscript include a statement confirming that informed consent was obtained from all subjects?	yes	NA	NA	NA	NA	yes	yes	NA	NA	NA	yes	NA	NA	NA	NA	NA	NA	NA	yes	NA	NA	NA	NA	NA	NA	NA	NA	NA	NA	NA
	28. For publication of patient photos, does the study include a statement confirming that consent to publish was obtained?	NA	NA	NA	NA	NA	NA	NA	NA	NA	NA	NA	NA	NA	NA	NA	NA	NA	NA	NA	NA	NA	NA	NA	NA	NA	NA	NA	NA	NA	NA
	29. Does the study report the clinical trial registration number (at ClinicalTrials.gov or equivalent)?	no	NA	NA	NA	NA	no	no	NA	NA	NA	no	NA	NA	NA	NA	NA	NA	NA	NA	NA	NA	NA	NA	NA	NA	NA	NA	NA	NA	NA
	30. For phase II and III randomized controlled trials (RCT), does the supplementary material include a CONSORT checklist?	no	NA	NA	NA	NA	no	no	NA	NA	NA	no	NA	NA	NA	NA	NA	NA	NA	NA	NA	NA	NA	NA	NA	NA	NA	NA	NA	NA	NA
NA: not aplicable
